# Supplementary material for: Neural correlates of adversity-overcoming pup rescue behavior in female mice
Source: Sci Rep. 2026 Mar 3;16:11844. doi: 10.1038/s41598-026-35639-7 (PMC13066482; doi:10.1038/s41598-026-35639-7)
Supplement: Supplementary file 2 — Supplementary Material 2 [file 41598_2026_35639_MOESM2_ESM.xlsx]

## Sheet: Supplementary Table S1
Supplementary Table S1. Multiple comparisons results following GLMM reported in Fig. 1
Latency to pool entry during habituation
Virgins vs. Mothers (by water level)
Water level	Contrast	Estimate (log scale)	SE	df	z-ratio	p-value	Adjust. method
0 mm	Virgin – Mother	-0.76	0.488	Inf	-1.556	0.1197	Holm
3 mm	Virgin – Mother	-0.76	0.488	Inf	-1.557	0.1195	Holm
20 mm	Virgin – Mother	-0.163	0.488	Inf	-0.333	0.7388	Holm
Virgins
Group	Contrast	Estimate (log scale)	SE	df	z-ratio	p-value	Adjust. method
Virgin	0 mm – 3 mm	−0.665	0.488	Inf	−1.362	0.3612	Tukey
Virgin	0 mm – 20 mm	−1.415	0.488	Inf	−2.898	0.0105	Tukey
Virgin	3 mm – 20 mm	−0.750	0.488	Inf	−1.536	0.274	Tukey
Mothers
Group	Contrast	Estimate (log scale)	SE	df	z-ratio	p-value	Adjust. method
Mother	0 mm – 3 mm	−0.665	0.488	Inf	−1.363	0.3607	Tukey
Mother	0 mm – 20 mm	−0.818	0.488	Inf	−1.675	0.2147	Tukey
Mother	3 mm – 20 mm	−0.153	0.488	Inf	−0.313	0.9476	Tukey
Pool entry number during habituation
Virgins vs. Mothers (by water level)
Level	Contrast	Estimate (log scale)	SE	df	z-ratio	p-value	Adjust. method
0 mm (lvl 1)	Virgin – Mother	0.268	0.34	Inf	0.788	0.4308	Holm
3 mm (lvl 2)	Virgin – Mother	0.99	0.42	Inf	2.36	0.0183	Holm
20 mm (lvl 3)	Virgin – Mother	0.588	0.618	Inf	0.951	0.3415	Holm
Virgins
Group	Contrast	Estimate (log scale)	SE	df	z-ratio	p-value	Adjust. method
Virgin	0 mm – 3 mm	0.376	0.345	Inf	1.092	0.519	Tukey
Virgin	0 mm – 20 mm	1.735	0.449	Inf	3.865	0.0003	Tukey
Virgin	3 mm – 20 mm	1.358	0.459	Inf	2.961	0.0086	Tukey
Mothers
Group	Contrast	Estimate (log scale)	SE	df	z-ratio	p-value	Adjust. method
Mother	0 mm – 3 mm	1.099	0.416	Inf	2.639	0.0226	Tukey
Mother	0 mm – 20 mm	2.054	0.544	Inf	3.773	0.0005	Tukey
Mother	3 mm – 20 mm	0.956	0.59	Inf	1.621	0.2369	Tukey
Latency to pool crossing during habituation
Virgins vs. Mothers (by water level)
Level	Contrast	Estimate (log scale)	SE	df	z-ratio	p-value	Adjust. method
0 mm (lvl 1)	Virgin – Mother	−0.685	0.451	Inf	−1.520	0.1285	Holm
3 mm (lvl 2)	Virgin – Mother	−0.861	0.451	Inf	−1.912	0.0559	Holm
20 mm (lvl 3)	Virgin – Mother	−0.300	0.451	Inf	−0.667	0.5049	Holm
Virgins
Group	Contrast	Estimate (log scale)	SE	df	z-ratio	p-value	Adjust. method
Virgin	0 mm – 3 mm	−0.539	0.451	Inf	−1.196	0.4553	Tukey
Virgin	0 mm – 20 mm	−1.292	0.451	Inf	−2.867	0.0116	Tukey
Virgin	3 mm – 20 mm	−0.753	0.451	Inf	−1.670	0.2166	Tukey
Mothers
Group	Contrast	Estimate (log scale)	SE	df	z-ratio	p-value	Adjust. method
Mother	0 mm – 3 mm	−0.716	0.451	Inf	−1.588	0.2509	Tukey
Mother	0 mm – 20 mm	−0.907	0.451	Inf	−2.014	0.1089	Tukey
Mother	3 mm – 20 mm	−0.192	0.451	Inf	−0.426	0.905	Tukey
Pool crossing number during habituation
Virgins vs. Mothers (by water level)
Level	Contrast	Estimate (log scale)	SE	df	z-ratio	p-value	Adjust. method
0 mm (lvl 1)	Virgin – Mother	−0.263	0.429	Inf	−0.614	0.5392	Holm
3 mm (lvl 2)	Virgin – Mother	1.012	0.523	Inf	1.935	0.053	Holm
20 mm (lvl 3)	Virgin – Mother	0	0.702	Inf	0	1	Holm
Virgins
Group	Contrast	Estimate (log scale)	SE	df	z-ratio	p-value	Adjust. method
Virgin	0 mm – 3 mm	0.794	0.451	Inf	1.759	0.1837	Tukey
Virgin	0 mm – 20 mm	2.499	0.583	Inf	4.284	0.0001	Tukey
Virgin	3 mm – 20 mm	1.705	0.597	Inf	2.854	0.012	Tukey
Mothers
Group	Contrast	Estimate (log scale)	SE	df	z-ratio	p-value	Adjust. method
Mother	0 mm – 3 mm	2.069	0.504	Inf	4.108	0.0001	Tukey
Mother	0 mm – 20 mm	2.762	0.581	Inf	4.758	<0.0001	Tukey
Mother	3 mm – 20 mm	0.693	0.64	Inf	1.083	0.5248	Tukey
Time spent in the pool during habituation
Virgins vs. Mothers (by water level)
Level	Contrast	Estimate (log scale)	SE	df	z-ratio	p-value	Adjust. method
0 mm (lvl 1)	Virgin – Mother	−0.721	0.54	Inf	−1.337	0.1814	Holm
3 mm (lvl 2)	Virgin – Mother	0.641	0.752	Inf	0.852	0.3941	Holm
20 mm (lvl 3)	Virgin – Mother	1.37	1.007	Inf	1.361	0.1736	Holm
Virgins
Group	Contrast	Estimate (log scale)	SE	df	z-ratio	p-value	Adjust. method
Virgin	0 mm – 3 mm	1.118	0.518	Inf	2.16	0.0782	Tukey
Virgin	0 mm – 20 mm	1.72	0.607	Inf	2.835	0.0127	Tukey
Virgin	3 mm – 20 mm	0.602	0.678	Inf	0.888	0.6481	Tukey
Mothers
Group	Contrast	Estimate (log scale)	SE	df	z-ratio	p-value	Adjust. method
Mother	0 mm – 3 mm	2.481	0.542	Inf	4.577	<0.0001	Tukey
Mother	0 mm – 20 mm	3.811	0.8	Inf	4.762	<0.0001	Tukey
Mother	3 mm – 20 mm	1.33	0.913	Inf	1.456	0.3121	Tukey

## Sheet: Supplementary Table S2
Supplementary Table S2. Multiple comparisons results following GLMM reported in Fig. 2
Latency to pool crossing during pup rescue
Virgins vs. Mothers (by water level)
Level	Contrast	Estimate (log scale)	SE	df	z-ratio	p-value	Adjust. method
0 mm (lvl 1)	Virgin – Mother	0.423	0.768	Inf	0.551	0.5819	Holm
3 mm (lvl 2)	Virgin – Mother	−1.546	0.755	Inf	−2.047	0.0407	Holm
20 mm (lvl 3)	Virgin – Mother	−2.173	0.768	Inf	−2.827	0.0047	Holm
Virgins
Group	Contrast	Estimate (log scale)	SE	df	z-ratio	p-value	Adjust. method
Virgin	0 mm – 3 mm	1.39	0.571	Inf	2.436	0.0394	Tukey
Virgin	0 mm – 20 mm	1.256	0.554	Inf	2.268	0.0603	Tukey
Virgin	3 mm – 20 mm	−0.134	0.528	Inf	−0.254	0.965	Tukey
Mothers
Group	Contrast	Estimate (log scale)	SE	df	z-ratio	p-value	Adjust. method
Mother	0 mm – 3 mm	−0.578	0.479	Inf	−1.207	0.4489	Tukey
Mother	0 mm – 20 mm	−1.340	0.552	Inf	−2.427	0.0404	Tukey
Mother	3 mm – 20 mm	−0.761	0.555	Inf	−1.372	0.3557	Tukey
Pool crossing number during pup rescue
Virgins vs. Mothers (by water level)
Level	Contrast	Estimate (log scale)	SE	df	z-ratio	p-value	Adjust. method
0 mm (lvl 1)	Virgin – Mother	0.501	0.675	Inf	0.743	0.4576	Holm
3 mm (lvl 2)	Virgin – Mother	0.999	0.679	Inf	1.471	0.1412	Holm
20 mm (lvl 3)	Virgin – Mother	1.97	0.714	Inf	2.758	0.0058	Holm
Virgins
Group	Contrast	Estimate (log scale)	SE	df	z-ratio	p-value	Adjust. method
Virgin	0 mm – 3 mm	0.0176	0.447	Inf	0.039	0.9991	Tukey
Virgin	0 mm – 20 mm	−0.0122	0.48	Inf	−0.025	0.9996	Tukey
Virgin	3 mm – 20 mm	−0.0297	0.453	Inf	−0.066	0.9976	Tukey
Mothers
Group	Contrast	Estimate (log scale)	SE	df	z-ratio	p-value	Adjust. method
Mother	0 mm – 3 mm	0.5152	0.452	Inf	1.14	0.4896	Tukey
Mother	0 mm – 20 mm	1.4565	0.495	Inf	2.94	0.0092	Tukey
Mother	3 mm – 20 mm	0.9413	0.493	Inf	1.911	0.1356	Tukey
Time spent in the pool during pup rescue
Virgins vs. Mothers (by water level)
Level	Contrast	Estimate (log scale)	SE	df	z-ratio	p-value	Adjust. method
0 mm (lvl 1)	Virgin – Mother	0.0641	0.452	Inf	0.142	0.8871	Holm
3 mm (lvl 2)	Virgin – Mother	0.784	0.49	Inf	1.601	0.1095	Holm
20 mm (lvl 3)	Virgin – Mother	1.2675	0.555	Inf	2.285	0.0223	Holm
Virgins
Group	Contrast	Estimate (log scale)	SE	df	z-ratio	p-value	Adjust. method
Virgin	0 mm – 3 mm	−0.0174	0.306	Inf	−0.057	0.9982	Tukey
Virgin	0 mm – 20 mm	0.1516	0.319	Inf	0.476	0.8828	Tukey
Virgin	3 mm – 20 mm	0.1689	0.316	Inf	0.534	0.8546	Tukey
Mothers
Group	Contrast	Estimate (log scale)	SE	df	z-ratio	p-value	Adjust. method
Mother	0 mm – 3 mm	0.7025	0.369	Inf	1.902	0.1381	Tukey
Mother	0 mm – 20 mm	1.355	0.444	Inf	3.05	0.0065	Tukey
Mother	3 mm – 20 mm	0.6525	0.484	Inf	1.347	0.3693	Tukey
Latency to pool crossing during 5 min of habituation vs rescue
Virgins
Level	Contrast	Estimate (log scale)	SE	df	z-ratio	p-value	Adjust. method
0 mm (lvl 1)	5 min habituation – 5 min pup rescue	−0.9499	0.449	Inf	−2.115	0.0344	Tukey
3 mm (lvl 2)	5 min habituation – 5 min pup rescue	0.2805	0.433	Inf	0.648	0.5171	Tukey
20 mm (lvl 3)	5 min habituation – 5 min pup rescue	1.2158	0.449	Inf	2.706	0.0068	Tukey
Mothers
Level	Contrast	Estimate (log scale)	SE	df	z-ratio	p-value	Adjust. method
0 mm (lvl 1)	5 min habituation – 5 min pup rescue	−0.0921	0.45	Inf	−0.205	0.8376	Tukey
3 mm (lvl 2)	5 min habituation – 5 min pup rescue	0.613	0.452	Inf	1.357	0.1746	Tukey
20 mm (lvl 3)	5 min habituation – 5 min pup rescue	0.31	0.432	Inf	0.717	0.4734	Tukey
Latency to pool crossing during 5 min of habituation
Group	Contrast	Estimate (log scale)	SE	df	z-ratio	p-value	Adjust. method
Virgin	0 mm – 3 mm	−0.4893	0.446	Inf	−1.097	0.5161	Tukey
Virgin	0 mm – 20 mm	−1.5454	0.449	Inf	−3.445	0.0017	Tukey
Virgin	3 mm – 20 mm	−1.0561	0.46	Inf	−2.295	0.0565	Tukey
Mother	0 mm – 3 mm	−0.8665	0.458	Inf	−1.893	0.1407	Tukey
Mother	0 mm – 20 mm	−0.9586	0.44	Inf	−2.181	0.0744	Tukey
Mother	3 mm – 20 mm	−0.0921	0.439	Inf	−0.210	0.9761	Tukey
Latency to pool crossing during 5 min of pup rescue
Group	Contrast	Estimate (log scale)	SE	df	z-ratio	p-value	Adjust. method
Virgin	0 mm – 3 mm	0.7411	0.452	Inf	1.64	0.229	Tukey
Virgin	0 mm – 20 mm	0.6203	0.447	Inf	1.389	0.3465	Tukey
Virgin	3 mm – 20 mm	−0.1207	0.446	Inf	−0.271	0.9605	Tukey
Mother	0 mm – 3 mm	−0.1614	0.43	Inf	−0.375	0.9253	Tukey
Mother	0 mm – 20 mm	−0.5565	0.441	Inf	−1.263	0.4164	Tukey
Mother	3 mm – 20 mm	−0.3951	0.438	Inf	−0.903	0.6384	Tukey
Pool crossing number during 5 min of habituation vs rescue
Virgins
Level	Contrast	Estimate (log scale)	SE	df	z-ratio	p-value	Adjust. method
0 mm (lvl 1)	5 min habituation – 5 min pup rescue	−0.491	0.48	Inf	−1.023	0.3064	Tukey
3 mm (lvl 2)	5 min habituation – 5 min pup rescue	−1.495	0.486	Inf	−3.074	0.0021	Tukey
20 mm (lvl 3)	5 min habituation – 5 min pup rescue	−2.145	0.629	Inf	−3.411	0.0006	Tukey
Mothers
Level	Contrast	Estimate (log scale)	SE	df	z-ratio	p-value	Adjust. method
0 mm (lvl 1)	5 min habituation – 5 min pup rescue	0.174	0.488	Inf	0.356	0.7216	Tukey
3 mm (lvl 2)	5 min habituation – 5 min pup rescue	−1.592	0.572	Inf	−2.782	0.0054	Tukey
20 mm (lvl 3)	5 min habituation – 5 min pup rescue	−1.919	0.656	Inf	−2.924	0.0035	Tukey
Pool crossing number during 5 min of habituation
Group	Contrast	Estimate (log scale)	SE	df	z-ratio	p-value	Adjust. method
Virgin	0 mm – 3 mm	0.86	0.498	Inf	1.728	0.1948	Tukey
Virgin	0 mm – 20 mm	2.511	0.629	Inf	3.993	0.0002	Tukey
Virgin	3 mm – 20 mm	1.651	0.639	Inf	2.582	0.0265	Tukey
Mother	0 mm – 3 mm	1.912	0.57	Inf	3.353	0.0023	Tukey
Mother	0 mm – 20 mm	2.998	0.661	Inf	4.536	<.0001	Tukey
Mother	3 mm – 20 mm	1.086	0.726	Inf	1.496	0.2929	Tukey
Pool crossing number during 5 min of pup rescue
Group	Contrast	Estimate (log scale)	SE	df	z-ratio	p-value	Adjust. method
Virgin	0 mm – 3 mm	−0.145	0.472	Inf	−0.307	0.9494	Tukey
Virgin	0 mm – 20 mm	0.857	0.486	Inf	1.763	0.182	Tukey
Virgin	3 mm – 20 mm	1.002	0.48	Inf	2.088	0.0924	Tukey
Mother	0 mm – 3 mm	0.146	0.475	Inf	0.308	0.9492	Tukey
Mother	0 mm – 20 mm	0.905	0.504	Inf	1.794	0.1717	Tukey
Mother	3 mm – 20 mm	0.759	0.509	Inf	1.49	0.2958	Tukey

## Sheet: Supplementary Table S3
Supplementary Table S3. Multiple comparisons results following GLMM reported in Fig. 3
Pup-directed behavior rank comparison during pup rescue
Virgins vs. Mothers (by water level)
Level	Contrast	Estimate (log-odds)	SE	df	z-ratio	p-value	Adjust. method
0 mm (lvl 1)	Virgin – Mother	−1.22	1.14	Inf	−1.075	0.2823	Holm
3 mm (lvl 2)	Virgin – Mother	1.46	1.13	Inf	1.298	0.1942	Holm
20 mm (lvl 3)	Virgin – Mother	2.94	1.09	Inf	2.699	0.007	Holm
Virgins
Group	Contrast	Estimate (log-odds)	SE	df	z-ratio	p-value	Adjust. method
Virgin	0 mm – 3 mm	−1.326	0.477	Inf	−2.782	0.0149	Tukey
Virgin	0 mm – 20 mm	−0.626	0.427	Inf	−1.464	0.3085	Tukey
Virgin	3 mm – 20 mm	0.7	0.492	Inf	1.424	0.3283	Tukey
Mothers
Mother	0 mm – 3 mm	1.359	0.681	Inf	1.996	0.1132	Tukey
Mother	0 mm – 20 mm	3.542	0.744	Inf	4.761	< 0.0001	Tukey
Mother	3 mm – 20 mm	2.184	0.567	Inf	3.853	0.0003	Tukey
Latency to pup sniffing
Virgins vs. Mothers (by water level)
Level	Contrast	Estimate (log scale)	SE	df	z-ratio	p-value	Adjust. method
0 mm (lvl 1)	Virgin – Mother	0.367	0.745	Inf	0.493	0.6218	Holm
3 mm (lvl 2)	Virgin – Mother	−1.585	0.734	Inf	−2.160	0.0308	Holm
20 mm (lvl 3)	Virgin – Mother	−2.397	0.746	Inf	−3.211	0.0013	Holm
Virgins
Group	Contrast	Estimate (log scale)	SE	df	z-ratio	p-value	Adjust. method
Virgin	0 mm – 3 mm	1.426	0.569	Inf	2.505	0.0328	Tukey
Virgin	0 mm – 20 mm	1.221	0.552	Inf	2.211	0.0694	Tukey
Virgin	3 mm – 20 mm	−0.205	0.521	Inf	−0.394	0.9182	Tukey
Mothers
Mother	0 mm – 3 mm	−0.527	0.478	Inf	−1.102	0.5126	Tukey
Mother	0 mm – 20 mm	−1.543	0.561	Inf	−2.750	0.0164	Tukey
Mother	3 mm – 20 mm	−1.016	0.569	Inf	−1.785	0.1747	Tukey
Latency to start of pup carrying
Virgins vs. Mothers (by water level)
Level	Contrast	Estimate (log scale)	SE	df	z-ratio	p-value	Adjust. method
0 mm (lvl 1)	Virgin – Mother	0.474	0.746	Inf	0.636	0.525	Holm
3 mm (lvl 2)	Virgin – Mother	−1.013	0.746	Inf	−1.358	0.1745	Holm
20 mm (lvl 3)	Virgin – Mother	−2.261	0.745	Inf	−3.034	0.0024	Holm
Virgins
Group	Contrast	Estimate (log scale)	SE	df	z-ratio	p-value	Adjust. method
Virgin	0 mm – 3 mm	0.983	0.621	Inf	1.581	0.2539	Tukey
Virgin	0 mm – 20 mm	1.233	0.575	Inf	2.145	0.081	Tukey
Virgin	3 mm – 20 mm	0.251	0.578	Inf	0.434	0.9013	Tukey
Mothers
Mother	0 mm – 3 mm	−0.505	0.497	Inf	−1.016	0.5668	Tukey
Mother	0 mm – 20 mm	−1.502	0.576	Inf	−2.609	0.0246	Tukey
Mother	3 mm – 20 mm	−0.997	0.585	Inf	−1.704	0.2036	Tukey
Latency to start of pup carrying
Virgins vs. Mothers (by water level)
Level	Contrast	Estimate (log scale)	SE	df	z-ratio	p-value	Adjust. method
0 mm (lvl 1)	Virgin – Mother	0.474	0.746	Inf	0.636	0.525	Holm
3 mm (lvl 2)	Virgin – Mother	−1.013	0.746	Inf	−1.358	0.1745	Holm
20 mm (lvl 3)	Virgin – Mother	−2.261	0.745	Inf	−3.034	0.0024	Holm
Virgins
Group	Contrast	Estimate (log scale)	SE	df	z-ratio	p-value	Adjust. method
Virgin	0 mm – 3 mm	0.983	0.621	Inf	1.581	0.2539	Tukey
Virgin	0 mm – 20 mm	1.233	0.575	Inf	2.145	0.081	Tukey
Virgin	3 mm – 20 mm	0.251	0.578	Inf	0.434	0.9013	Tukey
Mothers
Mother	0 mm – 3 mm	−0.505	0.497	Inf	−1.016	0.5668	Tukey
Mother	0 mm – 20 mm	−1.502	0.576	Inf	−2.609	0.0246	Tukey
Mother	3 mm – 20 mm	−0.997	0.585	Inf	−1.704	0.2036	Tukey
Latency to retrieving 1st pup
Virgins vs. Mothers (by water level)
Level	Contrast	Estimate (log scale)	SE	df	z-ratio	p-value	Adjust. method
0 mm (lvl 1)	Virgin – Mother	0.89	0.702	Inf	1.268	0.2049	Holm
3 mm (lvl 2)	Virgin – Mother	−0.711	0.708	Inf	−1.003	0.3157	Holm
20 mm (lvl 3)	Virgin – Mother	−1.488	0.722	Inf	−2.060	0.0394	Holm
Virgins
Group	Contrast	Estimate (log scale)	SE	df	z-ratio	p-value	Adjust. method
Virgin	0 mm – 3 mm	1.112	0.551	Inf	2.017	0.1082	Tukey
Virgin	0 mm – 20 mm	0.91	0.545	Inf	1.67	0.2166	Tukey
Virgin	3 mm – 20 mm	−0.202	0.566	Inf	−0.357	0.9321	Tukey
Mothers
Mother	0 mm – 3 mm	−0.489	0.482	Inf	−1.016	0.5668	Tukey
Mother	0 mm – 20 mm	−1.469	0.547	Inf	−2.686	0.0198	Tukey
Mother	3 mm – 20 mm	−0.980	0.557	Inf	−1.757	0.1842	Tukey
Latency to retrieving 2nd pup
Virgins vs. Mothers (by water level)
Level	Contrast	Estimate (log scale)	SE	df	z-ratio	p-value	Adjust. method
0 mm (lvl 1)	Virgin – Mother	0.804	0.583	Inf	1.378	0.1681	Holm
3 mm (lvl 2)	Virgin – Mother	−0.739	0.582	Inf	−1.269	0.2043	Holm
20 mm (lvl 3)	Virgin – Mother	−0.627	0.601	Inf	−1.044	0.2965	Holm
Virgins
Group	Contrast	Estimate (log scale)	SE	df	z-ratio	p-value	Adjust. method
Virgin	0 mm – 3 mm	1.171	0.459	Inf	2.551	0.029	Tukey
Virgin	0 mm – 20 mm	0.187	0.481	Inf	0.389	0.92	Tukey
Virgin	3 mm – 20 mm	−0.984	0.482	Inf	−2.043	0.1022	Tukey
Mothers
Mother	0 mm – 3 mm	−0.372	0.415	Inf	−0.898	0.6417	Tukey
Mother	0 mm – 20 mm	−1.244	0.456	Inf	−2.727	0.0176	Tukey
Mother	3 mm – 20 mm	−0.871	0.464	Inf	−1.876	0.1455	Tukey
Latency to retrieving 3rd pup
Virgins vs. Mothers (by water level)
Level	Contrast	Estimate (log scale)	SE	df	z-ratio	p-value	Adjust. method
0 mm (lvl 1)	Virgin – Mother	0.639	0.5	Inf	1.279	0.2008	Holm
3 mm (lvl 2)	Virgin – Mother	−0.697	0.496	Inf	−1.406	0.1598	Holm
20 mm (lvl 3)	Virgin – Mother	0.02	0.498	Inf	0.04	0.968	Holm
Virgins
Group	Contrast	Estimate (log scale)	SE	df	z-ratio	p-value	Adjust. method
Virgin	0 mm – 3 mm	1.015	0.404	Inf	2.516	0.0319	Tukey
Virgin	0 mm – 20 mm	−0.360	0.422	Inf	−0.851	0.6712	Tukey
Virgin	3 mm – 20 mm	−1.375	0.394	Inf	−3.493	0.0014	Tukey
Mothers
Mother	0 mm – 3 mm	−0.321	0.376	Inf	−0.853	0.6699	Tukey
Mother	0 mm – 20 mm	−0.979	0.393	Inf	−2.488	0.0343	Tukey
Mother	3 mm – 20 mm	−0.658	0.399	Inf	−1.647	0.226	Tukey
Latency to pup grouping
Virgins vs. Mothers (by water level)
Level	Contrast	Estimate (log scale)	SE	df	z-ratio	p-value	Adjust. method
0 mm (lvl 1)	Virgin – Mother	0.774	0.515	Inf	1.503	0.133	Holm
3 mm (lvl 2)	Virgin – Mother	−0.096	0.509	Inf	−0.188	0.8508	Holm
20 mm (lvl 3)	Virgin – Mother	−0.092	0.497	Inf	−0.186	0.8525	Holm
Virgins
Group	Contrast	Estimate (log scale)	SE	df	z-ratio	p-value	Adjust. method
Virgin	0 mm – 3 mm	0.571	0.465	Inf	1.229	0.4359	Tukey
Virgin	0 mm – 20 mm	−0.094	0.448	Inf	−0.211	0.9758	Tukey
Virgin	3 mm – 20 mm	−0.666	0.442	Inf	−1.507	0.2876	Tukey
Mothers
Mother	0 mm – 3 mm	−0.299	0.413	Inf	−0.723	0.7498	Tukey
Mother	0 mm – 20 mm	−0.961	0.431	Inf	−2.229	0.0664	Tukey
Mother	3 mm – 20 mm	−0.662	0.439	Inf	−1.510	0.2864	Tukey

## Sheet: Supplementary Table S4
Supplementary Table S4. Multiple comparisons results following Cox regression reported in Supplementary Figure S1
Latency to pool entry during habituation
Virgins vs. Mothers (by water level)
Water level	Contrast	Estimate (log-hazard)	SE	df	z-ratio	p-value	Adjust. method
0 mm	Virgin – Mother	0.579	0.479	Inf	1.208	0.227	Holm
3 mm	Virgin – Mother	1.327	0.606	Inf	2.189	0.0286	Holm
20 mm	Virgin – Mother	0.772	0.866	Inf	0.891	0.3728	Holm
Virgins
Group	Contrast	Estimate (log-hazard)	SE	df	z-ratio	p-value	Adjust. method
Virgin	0 mm – 3 mm	0.535	0.476	Inf	1.124	0.4992	Tukey
Virgin	0 mm – 20 mm	1.882	0.612	Inf	3.077	0.0059	Tukey
Virgin	3 mm – 20 mm	1.347	0.605	Inf	2.226	0.0669	Tukey
Mothers
Group	Contrast	Estimate (log-hazard)	SE	df	z-ratio	p-value	Adjust. method
Mother	0 mm – 3 mm	1.284	0.604	Inf	2.127	0.0845	Tukey
Mother	0 mm – 20 mm	2.076	0.785	Inf	2.645	0.0223	Tukey
Mother	3 mm – 20 mm	0.792	0.866	Inf	0.914	0.6313	Tukey
Latency to pool crossing during habituation
Virgins vs. Mothers (by water level)
Water level	Contrast	Estimate (log-hazard)	SE	df	z-ratio	p-value	Adjust. method
0 mm	Virgin – Mother	0.421	0.482	Inf	0.873	0.3825	Holm
3 mm	Virgin – Mother	1.427	0.608	Inf	2.349	0.0188	Holm
20 mm	Virgin – Mother	1.53	1.119	Inf	1.368	0.1714	Holm
Virgins
Group	Contrast	Estimate (log-hazard)	SE	df	z-ratio	p-value	Adjust. method
Virgin	0 mm – 3 mm	0.339	0.475	Inf	0.714	0.7549	Tukey
Virgin	0 mm – 20 mm	1.719	0.612	Inf	2.811	0.0137	Tukey
Virgin	3 mm – 20 mm	1.38	0.606	Inf	2.277	0.059	Tukey
Mothers
Group	Contrast	Estimate (log-hazard)	SE	df	z-ratio	p-value	Adjust. method
Mother	0 mm – 3 mm	1.346	0.603	Inf	2.232	0.066	Tukey
Mother	0 mm – 20 mm	2.828	1.057	Inf	2.676	0.0203	Tukey
Mother	3 mm – 20 mm	1.483	1.118	Inf	1.326	0.3808	Tukey
Latency to pool crossing during pup rescue
Virgins vs. Mothers (by water level)
Water level	Contrast	Estimate (log-hazard)	SE	df	z-ratio	p-value	Adjust. method
0 mm	Virgin – Mother	0.00436	0.501	Inf	0.009	0.9931	Holm
3 mm	Virgin – Mother	1.00493	0.502	Inf	2.002	0.0453	Holm
20 mm	Virgin – Mother	1.42043	0.556	Inf	2.554	0.0106	Holm
Virgins
Group	Contrast	Estimate (log-hazard)	SE	df	z-ratio	p-value	Adjust. method
Virgin	0 mm – 3 mm	-0.622	0.487	Inf	-1.277	0.408	Tukey
Virgin	0 mm – 20 mm	-0.486	0.483	Inf	-1.006	0.5729	Tukey
Virgin	3 mm – 20 mm	0.136	0.449	Inf	0.302	0.9509	Tukey
Mothers
Group	Contrast	Estimate (log-hazard)	SE	df	z-ratio	p-value	Adjust. method
Mother	0 mm – 3 mm	0.379	0.519	Inf	0.731	0.7453	Tukey
Mother	0 mm – 20 mm	0.93	0.571	Inf	1.628	0.234	Tukey
Mother	3 mm – 20 mm	0.551	0.586	Inf	0.94	0.6149	Tukey
Latency to pup sniffing
Virgins vs. Mothers (by water level)
Water level	Contrast	Estimate (log-hazard)	SE	df	z-ratio	p-value	Adjust. method
0 mm	Virgin – Mother	0.0843	0.501	Inf	0.168	0.8665	Holm
3 mm	Virgin – Mother	1.0383	0.504	Inf	2.061	0.0393	Holm
20 mm	Virgin – Mother	1.4983	0.56	Inf	2.673	0.0075	Holm
Virgins
Group	Contrast	Estimate (log-hazard)	SE	df	z-ratio	p-value	Adjust. method
Virgin	0 mm – 3 mm	-0.662	0.488	Inf	-1.357	0.3638	Tukey
Virgin	0 mm – 20 mm	-0.506	0.484	Inf	-1.046	0.5477	Tukey
Virgin	3 mm – 20 mm	0.156	0.449	Inf	0.347	0.9358	Tukey
Mothers
Group	Contrast	Estimate (log-hazard)	SE	df	z-ratio	p-value	Adjust. method
Mother	0 mm – 3 mm	0.292	0.518	Inf	0.563	0.8398	Tukey
Mother	0 mm – 20 mm	0.908	0.573	Inf	1.584	0.2524	Tukey
Mother	3 mm – 20 mm	0.616	0.587	Inf	1.05	0.5455	Tukey
Latency to start of pup carrying
Virgins vs. Mothers (by water level)
Water level	Contrast	Estimate (log-hazard)	SE	df	z-ratio	p-value	Adjust. method
0 mm	Virgin – Mother	0.0426	0.501	Inf	0.085	0.9322	Holm
3 mm	Virgin – Mother	0.8106	0.5	Inf	1.621	0.1051	Holm
20 mm	Virgin – Mother	1.5361	0.562	Inf	2.734	0.0063	Holm
Virgins
Group	Contrast	Estimate (log-hazard)	SE	df	z-ratio	p-value	Adjust. method
Virgin	0 mm – 3 mm	-0.4728	0.483	Inf	-0.98	0.5896	Tukey
Virgin	0 mm – 20 mm	-0.5689	0.484	Inf	-1.174	0.4686	Tukey
Virgin	3 mm – 20 mm	-0.0961	0.449	Inf	-0.214	0.975	Tukey
Mothers
Group	Contrast	Estimate (log-hazard)	SE	df	z-ratio	p-value	Adjust. method
Mother	0 mm – 3 mm	0.2952	0.519	Inf	0.569	0.8365	Tukey
Mother	0 mm – 20 mm	0.9245	0.573	Inf	1.613	0.2399	Tukey
Mother	3 mm – 20 mm	0.6293	0.587	Inf	1.073	0.531	Tukey
Latency to retrieving 1st pup
Virgins vs. Mothers (by water level)
Water level	Contrast	Estimate (log-hazard)	SE	df	z-ratio	p-value	Adjust. method
0 mm	Virgin – Mother	-0.228	0.52	Inf	-0.438	0.6611	Holm
3 mm	Virgin – Mother	0.676	0.5	Inf	1.353	0.176	Holm
20 mm	Virgin – Mother	1.075	0.563	Inf	1.909	0.0563	Holm
Virgins
Group	Contrast	Estimate (log-hazard)	SE	df	z-ratio	p-value	Adjust. method
Virgin	0 mm – 3 mm	-0.629	0.503	Inf	-1.251	0.423	Tukey
Virgin	0 mm – 20 mm	-0.381	0.509	Inf	-0.749	0.734	Tukey
Virgin	3 mm – 20 mm	0.248	0.462	Inf	0.537	0.8529	Tukey
Mothers
Group	Contrast	Estimate (log-hazard)	SE	df	z-ratio	p-value	Adjust. method
Mother	0 mm – 3 mm	0.275	0.519	Inf	0.53	0.8568	Tukey
Mother	0 mm – 20 mm	0.922	0.573	Inf	1.609	0.2417	Tukey
Mother	3 mm – 20 mm	0.647	0.586	Inf	1.103	0.5121	Tukey
Latency to retrieving 2nd pup
Virgins vs. Mothers (by water level)
Water level	Contrast	Estimate (log-hazard)	SE	df	z-ratio	p-value	Adjust. method
0 mm	Virgin – Mother	-0.312	0.52	Inf	-0.6	0.5483	Holm
3 mm	Virgin – Mother	0.756	0.499	Inf	1.514	0.1301	Holm
20 mm	Virgin – Mother	0.996	0.618	Inf	1.612	0.1069	Holm
Virgins
Group	Contrast	Estimate (log-hazard)	SE	df	z-ratio	p-value	Adjust. method
Virgin	0 mm – 3 mm	-0.788	0.503	Inf	-1.566	0.2603	Tukey
Virgin	0 mm – 20 mm	-0.139	0.523	Inf	-0.266	0.9617	Tukey
Virgin	3 mm – 20 mm	0.649	0.477	Inf	1.36	0.3623	Tukey
Mothers
Group	Contrast	Estimate (log-hazard)	SE	df	z-ratio	p-value	Adjust. method
Mother	0 mm – 3 mm	0.28	0.519	Inf	0.54	0.8518	Tukey
Mother	0 mm – 20 mm	1.169	0.615	Inf	1.902	0.1382	Tukey
Mother	3 mm – 20 mm	0.889	0.628	Inf	1.416	0.3328	Tukey
Latency to retrieving 3rd pup
Virgins vs. Mothers (by water level)
Water level	Contrast	Estimate (log-hazard)	SE	df	z-ratio	p-value	Adjust. method
0 mm	Virgin – Mother	-0.307	0.52	Inf	-0.59	0.5552	Holm
3 mm	Virgin – Mother	0.807	0.503	Inf	1.604	0.1088	Holm
20 mm	Virgin – Mother	0.665	0.614	Inf	1.082	0.2793	Holm
Virgins
Group	Contrast	Estimate (log-hazard)	SE	df	z-ratio	p-value	Adjust. method
Virgin	0 mm – 3 mm	-0.823	0.505	Inf	-1.63	0.2329	Tukey
Virgin	0 mm – 20 mm	0.199	0.519	Inf	0.383	0.9222	Tukey
Virgin	3 mm – 20 mm	1.022	0.484	Inf	2.112	0.0874	Tukey
Mothers
Group	Contrast	Estimate (log-hazard)	SE	df	z-ratio	p-value	Adjust. method
Mother	0 mm – 3 mm	0.29	0.519	Inf	0.559	0.8416	Tukey
Mother	0 mm – 20 mm	1.17	0.615	Inf	1.902	0.138	Tukey
Mother	3 mm – 20 mm	0.88	0.628	Inf	1.402	0.34	Tukey
Latency to pup grouping
Virgins vs. Mothers (by water level)
Water level	Contrast	Estimate (log-hazard)	SE	df	z-ratio	p-value	Adjust. method
0 mm	Virgin – Mother	-0.3	0.52	Inf	-0.577	0.564	Holm
3 mm	Virgin – Mother	0.256	0.519	Inf	0.494	0.6216	Holm
20 mm	Virgin – Mother	0.711	0.614	Inf	1.157	0.2472	Holm
Virgins
Group	Contrast	Estimate (log-hazard)	SE	df	z-ratio	p-value	Adjust. method
Virgin	0 mm – 3 mm	-0.332	0.52	Inf	-0.638	0.799	Tukey
Virgin	0 mm – 20 mm	0.135	0.519	Inf	0.26	0.9634	Tukey
Virgin	3 mm – 20 mm	0.467	0.503	Inf	0.929	0.622	Tukey
Mothers
Group	Contrast	Estimate (log-hazard)	SE	df	z-ratio	p-value	Adjust. method
Mother	0 mm – 3 mm	0.224	0.519	Inf	0.433	0.902	Tukey
Mother	0 mm – 20 mm	1.146	0.615	Inf	1.864	0.1494	Tukey
Mother	3 mm – 20 mm	0.921	0.628	Inf	1.468	0.3065	Tukey

## Sheet: Supplementary Table S5
Supplementary Table S5. Welch's t-test results reported in Fig. 4c
Brain region	group1	group2	n1	n2	mean1	sd1	mean2	sd2	t	df	p (raw)	p (FDR)	Hedges g	Hedges g [95% CI]	Direction
A24	non-rescuer	rescuer	6	8	0.2192	0.1597	0.5435	0.3271	-2.442	10.65	0.03334	0.2842	-1.123	-1.123 [-2.307; 0.060]	non-rescuer - rescuer
BLA	non-rescuer	rescuer	5	8	0.462	0.3315	0.9893	0.4833	-2.331	10.8	0.04021	0.2842	-1.13	-1.130 [-2.382; 0.123]	non-rescuer - rescuer
DRC	non-rescuer	rescuer	4	8	10.72	1.346	18.55	8.197	-2.632	7.723	0.03099	0.2842	-1.048	-1.048 [-2.382; 0.286]	non-rescuer - rescuer
LPB	non-rescuer	rescuer	4	8	3.906	1.717	7.455	3.719	-2.26	10	0.04736	0.2842	-1.008	-1.008 [-2.337; 0.321]	non-rescuer - rescuer
LS	non-rescuer	rescuer	6	8	0.2905	0.1974	0.5532	0.1955	-2.474	10.86	0.03117	0.2842	-1.253	-1.253 [-2.455; -0.050]	non-rescuer - rescuer
aACN	non-rescuer	rescuer	5	8	1.271	1.463	3.485	1.87	-2.381	10.24	0.03799	0.2842	-1.189	-1.189 [-2.450; 0.072]	non-rescuer - rescuer
AcbSh	non-rescuer	rescuer	6	8	0.2377	0.103	0.4351	0.2444	-2.054	9.929	0.06728	0.3028	-0.9325	-0.932 [-2.091; 0.226]	non-rescuer - rescuer
MPB	non-rescuer	rescuer	5	8	4.462	1.665	8.686	5.303	-2.094	8.991	0.06581	0.3028	-0.9037	-0.904 [-2.126; 0.319]	non-rescuer - rescuer
BMP	non-rescuer	rescuer	4	8	0.6039	0.16	0.8935	0.513	-1.461	9.178	0.1775	0.5976	-0.6102	-0.610 [-1.895; 0.675]	non-rescuer - rescuer
MPN	non-rescuer	rescuer	6	8	2.562	1.437	1.606	0.9032	1.431	7.907	0.1907	0.5976	0.7741	0.774 [-0.367; 1.915]	non-rescuer - rescuer
aCeM	non-rescuer	rescuer	5	7	0.07264	0.09946	0.4151	0.5904	-1.505	6.471	0.1795	0.5976	-0.6847	-0.685 [-1.923; 0.553]	non-rescuer - rescuer
pCeL	non-rescuer	rescuer	4	6	0.06703	0.1341	0.983	1.513	-1.474	5.117	0.1992	0.5976	-0.6899	-0.690 [-2.072; 0.693]	non-rescuer - rescuer
BLP	non-rescuer	rescuer	4	8	0.4463	0.16	0.6714	0.4575	-1.248	9.515	0.242	0.6354	-0.5292	-0.529 [-1.808; 0.750]	non-rescuer - rescuer
LA	non-rescuer	rescuer	4	8	0.5524	0.2126	0.3866	0.2074	1.283	5.956	0.2471	0.6354	0.732	0.732 [-0.564; 2.028]	non-rescuer - rescuer
extDRC	non-rescuer	rescuer	4	8	7.039	3.155	10.8	8.238	-1.135	9.751	0.2834	0.6802	-0.4885	-0.488 [-1.765; 0.788]	non-rescuer - rescuer
LC	non-rescuer	rescuer	5	8	6.498	1.796	8	3.341	-1.052	10.89	0.3156	0.6805	-0.4859	-0.486 [-1.669; 0.698]	non-rescuer - rescuer
PVN	non-rescuer	rescuer	5	8	5.962	2.18	7.65	3.712	-1.033	11	0.324	0.6805	-0.4847	-0.485 [-1.668; 0.699]	non-rescuer - rescuer
SON	non-rescuer	rescuer	5	8	0.35	0.4793	0.6563	0.6187	-1	10.29	0.3402	0.6805	-0.4981	-0.498 [-1.682; 0.686]	non-rescuer - rescuer
BNSTaI	non-rescuer	rescuer	5	8	0.6538	0.7241	1.032	0.759	-0.8987	8.965	0.3923	0.7061	-0.471	-0.471 [-1.653; 0.711]	non-rescuer - rescuer
cMPOA	non-rescuer	rescuer	5	8	1.682	0.514	2.15	1.291	-0.9157	9.887	0.3816	0.7061	-0.4048	-0.405 [-1.583; 0.774]	non-rescuer - rescuer
AcbC	non-rescuer	rescuer	6	8	0.1595	0.0956	0.19	0.0937	-0.5956	10.8	0.5637	0.8841	-0.3021	-0.302 [-1.410; 0.806]	non-rescuer - rescuer
Aco	non-rescuer	rescuer	5	7	2.321	1.595	2.774	1.317	-0.5215	7.636	0.6168	0.8841	-0.2919	-0.292 [-1.502; 0.919]	non-rescuer - rescuer
BLV	non-rescuer	rescuer	4	8	0.615	0.6511	0.3798	0.628	0.5967	5.894	0.5729	0.8841	0.3418	0.342 [-0.926; 1.609]	non-rescuer - rescuer
BNSTmpm	non-rescuer	rescuer	4	7	1.142	0.4499	0.912	1.156	0.4683	8.42	0.6514	0.8841	0.215	0.215 [-1.085; 1.515]	non-rescuer - rescuer
DTT/SHi	non-rescuer	rescuer	6	8	0.5051	0.8764	0.6686	0.4235	-0.4213	6.757	0.6866	0.8841	-0.2348	-0.235 [-1.340; 0.871]	non-rescuer - rescuer
MeA	non-rescuer	rescuer	5	7	2.081	1.181	2.432	1.758	-0.414	9.993	0.6876	0.8841	-0.2088	-0.209 [-1.416; 0.999]	non-rescuer - rescuer
PMCo	non-rescuer	rescuer	4	6	0.945	0.7206	0.77	0.29	0.4614	3.657	0.6706	0.8841	0.3178	0.318 [-1.035; 1.670]	non-rescuer - rescuer
aCeC	non-rescuer	rescuer	5	7	0.5604	0.5454	0.4003	0.3151	0.5899	5.911	0.5771	0.8841	0.3497	0.350 [-0.864; 1.563]	non-rescuer - rescuer
AHiPM(AL)	non-rescuer	rescuer	4	6	0.7652	0.4243	0.9069	0.9173	-0.3292	7.446	0.751	0.9211	-0.1662	-0.166 [-1.513; 1.181]	non-rescuer - rescuer
BNSTtr	non-rescuer	rescuer	4	8	0.7998	0.662	0.9164	0.7688	-0.2723	7.039	0.7932	0.9211	-0.1458	-0.146 [-1.407; 1.115]	non-rescuer - rescuer
MePD	non-rescuer	rescuer	4	8	1.868	0.454	2.029	1.419	-0.2918	9.255	0.7768	0.9211	-0.1223	-0.122 [-1.383; 1.138]	non-rescuer - rescuer
BMA	non-rescuer	rescuer	5	7	1.345	0.4294	1.276	1.039	0.1579	8.484	0.8782	0.9299	0.07503	0.075 [-1.130; 1.280]	non-rescuer - rescuer
MePV	non-rescuer	rescuer	4	7	1.826	0.8685	1.708	1.235	0.186	8.359	0.8569	0.9299	0.09627	0.096 [-1.201; 1.393]	non-rescuer - rescuer
pACN	non-rescuer	rescuer	5	8	2.096	1.536	2.273	2.17	-0.1721	10.69	0.8666	0.9299	-0.08399	-0.084 [-1.252; 1.084]	non-rescuer - rescuer
A25	non-rescuer	rescuer	6	8	0.7031	0.7031	0.6744	0.4242	0.08835	7.693	0.9319	0.9585	0.04804	0.048 [-1.054; 1.150]	non-rescuer - rescuer
BNSTrh	non-rescuer	rescuer	4	7	0.2978	0.3647	0.2978	0.3216	3.259e-10	5.697	1	1	1.94e-10	0.000 [-1.296; 1.296]	non-rescuer - rescuer

## Sheet: Supplementary Table S6
Supplementary Table S6. Multiple comparisons results following LMM of c-Fos data reported in Fig. 4c
Brain area	Contrast	Estimate (original scale)	SE	df	t.ratio	p (raw)	p (FDR)
DRC	non-rescue - rescuer	-7.955	1.363	194.91	-5.836	<0.001	<0.001
MPB	non-rescue - rescuer	-4.273	1.272	171.77	-3.358	<0.001	0.017
extDRC	non-rescue - rescuer	-3.883	1.363	194.91	-2.849	0.005	0.058
LPB	non-rescue - rescuer	-3.672	1.363	194.91	-2.694	0.008	0.069
aACN	non-rescue - rescuer	-2.263	1.272	171.77	-1.779	0.077	0.555
A24	non-rescue - rescuer	-0.324	1.212	153.03	-0.268	0.789	0.989
A25	non-rescue - rescuer	0.029	1.212	153.03	0.024	0.981	0.989
AcbC	non-rescue - rescuer	-0.03	1.212	153.03	-0.025	0.98	0.989
AcbSh	non-rescue - rescuer	-0.197	1.212	153.03	-0.163	0.871	0.989
aCeC	non-rescue - rescuer	0.019	1.304	181.55	0.014	0.989	0.989
aCeM	non-rescue - rescuer	-0.484	1.304	181.55	-0.371	0.711	0.989
Aco	non-rescue - rescuer	-0.595	1.304	181.55	-0.456	0.649	0.989
AHiPM(AL)	non-rescue - rescuer	-0.271	1.43	214.56	-0.189	0.85	0.989
BLA	non-rescue - rescuer	-0.576	1.272	171.77	-0.453	0.651	0.989
BLP	non-rescue - rescuer	-0.348	1.363	194.91	-0.255	0.799	0.989
BLV	non-rescue - rescuer	0.112	1.363	194.91	0.082	0.934	0.989
BMA	non-rescue - rescuer	-0.072	1.304	181.55	-0.056	0.956	0.989
BMP	non-rescue - rescuer	-0.412	1.363	194.91	-0.302	0.763	0.989
BNSTaI	non-rescue - rescuer	-0.427	1.272	171.77	-0.336	0.738	0.989
BNSTmpm	non-rescue - rescuer	0.052	1.392	203.57	0.038	0.97	0.989
BNSTrh	non-rescue - rescuer	-0.178	1.392	203.57	-0.128	0.899	0.989
BNSTtr	non-rescue - rescuer	-0.239	1.363	194.91	-0.176	0.861	0.989
cMPOA	non-rescue - rescuer	-0.517	1.272	171.77	-0.406	0.685	0.989
DTT/SHi	non-rescue - rescuer	-0.163	1.212	153.03	-0.135	0.893	0.989
LA	non-rescue - rescuer	0.043	1.363	194.91	0.032	0.975	0.989
LC	non-rescue - rescuer	-1.552	1.272	171.77	-1.219	0.224	0.989
LS	non-rescue - rescuer	-0.263	1.212	153.03	-0.217	0.829	0.989
MeA	non-rescue - rescuer	-0.493	1.304	181.55	-0.378	0.706	0.989
MePD	non-rescue - rescuer	-0.283	1.363	194.91	-0.208	0.836	0.989
MePV	non-rescue - rescuer	0.083	1.392	203.57	0.059	0.953	0.989
MPN	non-rescue - rescuer	0.956	1.212	153.03	0.789	0.431	0.989
pACN	non-rescue - rescuer	-0.226	1.272	171.77	-0.178	0.859	0.989
pCeL	non-rescue - rescuer	-1.045	1.43	214.56	-0.731	0.466	0.989
PMCo	non-rescue - rescuer	0.046	1.43	214.56	0.032	0.974	0.989
PVN	non-rescue - rescuer	-1.737	1.272	171.77	-1.365	0.174	0.989
SON	non-rescue - rescuer	-0.355	1.272	171.77	-0.279	0.78	0.989

## Sheet: Supplementary Table S7
Supplementary Table S7. Pearson correlation coefficients, unadjusted and adjusted p-values reported in Fig. 4e
Behavior	Brain region	Correlation coefficinet	p (raw)	p (FDR)
First crossing of the pool
E1	A24	-0.61149	0.020145	0.280986
E1	A25	-0.07248	0.8055	0.949351
E1	AcbSh	-0.59897	0.02361	0.280986
E1	AcbC	-0.41754	0.137415	0.586635
E1	DTT/SHi	-0.27438	0.342467	0.754183
E1	LS	-0.52882	0.051861	0.369001
E1	MPN	0.404071	0.151885	0.618106
E1	cMPOA	-0.32219	0.283008	0.712084
E1	aACN	-0.43205	0.140391	0.586635
E1	pACN	0.117832	0.701438	0.948855
E1	BNSTaI	-0.43205	0.140391	0.586635
E1	BNSTmpm	0.150294	0.65915	0.929163
E1	BNSTrh	-0.21845	0.518724	0.858701
E1	BNSTtr	-0.29916	0.344861	0.754183
E1	PVN	0.1681	0.583038	0.897571
E1	SON	-0.14496	0.636568	0.922333
E1	MeA	-0.22227	0.487467	0.857648
E1	MePD	-0.2438	0.445092	0.812566
E1	MePV	-0.14527	0.669985	0.938782
E1	BLA	-0.6574	0.014616	0.280986
E1	BMA	-0.01796	0.955828	0.983253
E1	Aco	-0.22586	0.480287	0.848205
E1	aCeM	-0.43604	0.15647	0.620575
E1	aCeC	0.128631	0.690328	0.941287
E1	pCeL	-0.3227	0.333097	0.754183
E1	LA	0.202206	0.528533	0.864872
E1	BLP	-0.41663	0.177885	0.635714
E1	BMP	-0.24596	0.440942	0.812566
E1	BLV	0.34463	0.272631	0.693679
E1	AHiPM(AL)	0.27777	0.43713	0.812566
E1	PMCo	0.018939	0.958586	0.983253
E1	LC	-0.24127	0.427131	0.8093
E1	MPB	-0.40119	0.174252	0.635714
E1	LPB	-0.40873	0.187098	0.635714
E1	DRC	-0.38498	0.216545	0.651003
E1	extDRC	-0.00717	0.982355	0.990823
Sniffing of tube 1
Sm1	A24	-0.65103	0.011677	0.280986
Sm1	A25	-0.05029	0.864436	0.970205
Sm1	AcbSh	-0.60449	0.022031	0.280986
Sm1	AcbC	-0.38061	0.179424	0.635714
Sm1	DTT/SHi	-0.26089	0.36765	0.770057
Sm1	LS	-0.53598	0.048202	0.369001
Sm1	MPN	0.376078	0.185089	0.635714
Sm1	cMPOA	-0.42797	0.144597	0.593607
Sm1	aACN	-0.53073	0.062032	0.401872
Sm1	pACN	0.005676	0.985317	0.991674
Sm1	BNSTaI	-0.491	0.088419	0.481164
Sm1	BNSTmpm	0.047902	0.888773	0.970205
Sm1	BNSTrh	-0.30201	0.366721	0.770057
Sm1	BNSTtr	-0.38414	0.217632	0.651003
Sm1	PVN	0.085027	0.782411	0.949351
Sm1	SON	-0.16872	0.581627	0.897571
Sm1	MeA	-0.18558	0.563637	0.882215
Sm1	MePD	-0.17469	0.587128	0.900216
Sm1	MePV	-0.17937	0.597684	0.910315
Sm1	BLA	-0.70767	0.006808	0.212407
Sm1	BMA	-0.10571	0.743692	0.949351
Sm1	Aco	-0.24744	0.438123	0.812566
Sm1	aCeM	-0.41908	0.175091	0.635714
Sm1	aCeC	0.123203	0.702859	0.948855
Sm1	pCeL	-0.43039	0.186378	0.635714
Sm1	LA	0.21271	0.506854	0.858701
Sm1	BLP	-0.32811	0.297781	0.738697
Sm1	BMP	-0.28638	0.366837	0.770057
Sm1	BLV	0.387836	0.212867	0.649331
Sm1	AHiPM(AL)	0.325164	0.359259	0.767732
Sm1	PMCo	0.015939	0.965141	0.983253
Sm1	LC	-0.20151	0.509148	0.858701
Sm1	MPB	-0.37463	0.207231	0.649331
Sm1	LPB	-0.3057	0.333893	0.754183
Sm1	DRC	-0.41634	0.178224	0.635714
Sm1	extDRC	-0.04367	0.8928	0.970205
Sniffing of tube 2
Sm2	A24	-0.57117	0.032885	0.31731
Sm2	A25	0.117781	0.688413	0.941287
Sm2	AcbSh	-0.59003	0.026345	0.280986
Sm2	AcbC	-0.35917	0.20723	0.649331
Sm2	DTT/SHi	-0.08844	0.763693	0.949351
Sm2	LS	-0.33447	0.242468	0.670137
Sm2	MPN	0.260401	0.368574	0.770057
Sm2	cMPOA	-0.61356	0.025725	0.280986
Sm2	aACN	-0.58916	0.03411	0.31731
Sm2	pACN	-0.16833	0.582512	0.897571
Sm2	BNSTaI	-0.44888	0.123892	0.564681
Sm2	BNSTmpm	-0.01879	0.956278	0.983253
Sm2	BNSTrh	-0.31554	0.344548	0.754183
Sm2	BNSTtr	-0.40729	0.188813	0.635714
Sm2	PVN	0.061636	0.841458	0.963529
Sm2	SON	-0.41929	0.153817	0.620572
Sm2	MeA	0.078871	0.807504	0.949351
Sm2	MePD	0.129073	0.68931	0.941287
Sm2	MePV	0.014058	0.967277	0.983253
Sm2	BLA	-0.72201	0.005323	0.20443
Sm2	BMA	-0.09697	0.764337	0.949351
Sm2	Aco	-0.11114	0.730954	0.949351
Sm2	aCeM	-0.21223	0.50783	0.858701
Sm2	aCeC	0.132254	0.682003	0.941287
Sm2	pCeL	-0.50143	0.116097	0.564681
Sm2	LA	0.136029	0.673363	0.940698
Sm2	BLP	-0.14367	0.655998	0.929163
Sm2	BMP	-0.37618	0.228129	0.651003
Sm2	BLV	0.26971	0.396566	0.793879
Sm2	AHiPM(AL)	0.176763	0.625188	0.91149
Sm2	PMCo	0.113633	0.754612	0.949351
Sm2	LC	0.084165	0.784569	0.949351
Sm2	MPB	-0.1543	0.614737	0.91149
Sm2	LPB	-0.03585	0.911918	0.981098
Sm2	DRC	-0.34181	0.27684	0.70033
Sm2	extDRC	0.064536	0.842059	0.963529
Biting of tube 1
Bm1	A24	-0.50218	0.067264	0.410426
Bm1	A25	-0.1584	0.588603	0.900216
Bm1	AcbSh	-0.43212	0.122823	0.564681
Bm1	AcbC	-0.3463	0.225161	0.651003
Bm1	DTT/SHi	-0.39645	0.1605	0.631209
Bm1	LS	-0.54386	0.044391	0.369001
Bm1	MPN	0.480207	0.082227	0.468392
Bm1	cMPOA	0.059694	0.8464	0.963784
Bm1	aACN	-0.29176	0.333423	0.754183
Bm1	pACN	0.33873	0.25758	0.675254
Bm1	BNSTaI	-0.23199	0.445667	0.812566
Bm1	BNSTmpm	0.49785	0.119145	0.564681
Bm1	BNSTrh	0.072816	0.831513	0.962781
Bm1	BNSTtr	0.068482	0.83252	0.962781
Bm1	PVN	0.170554	0.577468	0.897571
Bm1	SON	-0.12177	0.691887	0.941287
Bm1	MeA	-0.18811	0.558235	0.876691
Bm1	MePD	-0.21512	0.501934	0.858701
Bm1	MePV	0.032802	0.923726	0.982508
Bm1	BLA	-0.45749	0.115978	0.564681
Bm1	BMA	0.270766	0.394647	0.793879
Bm1	Aco	-0.10045	0.756104	0.949351
Bm1	aCeM	-0.42853	0.164553	0.635714
Bm1	aCeC	0.086754	0.788633	0.949351
Bm1	pCeL	-0.16383	0.630269	0.916044
Bm1	LA	0.268382	0.398986	0.793879
Bm1	BLP	-0.5603	0.058122	0.388585
Bm1	BMP	-0.15915	0.621264	0.91149
Bm1	BLV	0.194791	0.544071	0.867415
Bm1	AHiPM(AL)	-0.01894	0.958586	0.983253
Bm1	PMCo	-0.01894	0.958586	0.983253
Bm1	LC	-0.29746	0.323636	0.754183
Bm1	MPB	-0.46824	0.106576	0.560424
Bm1	LPB	-0.68122	0.014721	0.280986
Bm1	DRC	-0.39218	0.207344	0.649331
Bm1	extDRC	0.007171	0.982355	0.990823
Biting of tube 2
Bm2	A24	-0.48836	0.076426	0.447094
Bm2	A25	0.018636	0.949582	0.983253
Bm2	AcbSh	-0.11952	0.684021	0.941287
Bm2	AcbC	0.078495	0.789677	0.949351
Bm2	DTT/SHi	-0.35448	0.213669	0.649331
Bm2	LS	-0.59499	0.024798	0.280986
Bm2	MPN	0.120052	0.682689	0.941287
Bm2	cMPOA	-0.23593	0.437745	0.812566
Bm2	aACN	-0.71873	0.005638	0.20443
Bm2	pACN	0.019925	0.948486	0.983253
Bm2	BNSTaI	-0.32877	0.272728	0.693679
Bm2	BNSTmpm	0.291195	0.384968	0.786747
Bm2	BNSTrh	-0.08253	0.809383	0.949351
Bm2	BNSTtr	-0.09011	0.780634	0.949351
Bm2	PVN	-0.50029	0.081658	0.468392
Bm2	SON	-0.01423	0.963192	0.983253
Bm2	MeA	-0.29403	0.353588	0.759079
Bm2	MePD	0.10039	0.756236	0.949351
Bm2	MePV	-0.05155	0.880361	0.970205
Bm2	BLA	-0.34917	0.242249	0.670137
Bm2	BMA	-0.08782	0.786097	0.949351
Bm2	Aco	-0.16619	0.605703	0.911355
Bm2	aCeM	-0.45998	0.132423	0.583087
Bm2	aCeC	0.131053	0.684758	0.941287
Bm2	pCeL	-0.78938	0.003862	0.20443
Bm2	LA	0.636029	0.0262	0.280986
Bm2	BLP	-0.0862	0.789956	0.949351
Bm2	BMP	-0.2315	0.469097	0.831582
Bm2	BLV	0.569388	0.05331	0.369001
Bm2	AHiPM(AL)	0.031565	0.931021	0.983253
Bm2	PMCo	-0.17676	0.625188	0.91149
Bm2	LC	-0.25761	0.395491	0.793879
Bm2	MPB	-0.41701	0.156302	0.620575
Bm2	LPB	-0.4661	0.126691	0.564681
Bm2	DRC	-0.84552	0.000531	0.082891
Bm2	extDRC	-0.60951	0.035374	0.31731
Opening of tube 1
Tm1	A24	-0.61275	0.019818	0.280986
Tm1	A25	-0.17704	0.544868	0.867415
Tm1	AcbSh	-0.58842	0.026861	0.280986
Tm1	AcbC	-0.43403	0.120991	0.564681
Tm1	DTT/SHi	-0.36847	0.194861	0.637726
Tm1	LS	-0.52527	0.053751	0.369001
Tm1	MPN	0.56332	0.035935	0.31731
Tm1	cMPOA	-0.09949	0.746412	0.949351
Tm1	aACN	-0.36008	0.226842	0.651003
Tm1	pACN	0.156556	0.609517	0.911355
Tm1	BNSTaI	-0.34585	0.247073	0.670137
Tm1	BNSTmpm	0.291195	0.384968	0.786747
Tm1	BNSTrh	-0.08253	0.809383	0.949351
Tm1	BNSTtr	-0.09011	0.780634	0.949351
Tm1	PVN	0.250145	0.409791	0.793879
Tm1	SON	-0.24196	0.425772	0.8093
Tm1	MeA	-0.08584	0.790825	0.949351
Tm1	MePD	-0.15776	0.62437	0.91149
Tm1	MePV	0.032802	0.923726	0.982508
Tm1	BLA	-0.63992	0.018493	0.280986
Tm1	BMA	0.204904	0.522927	0.858701
Tm1	Aco	-0.14793	0.64637	0.925287
Tm1	aCeM	-0.38922	0.211103	0.649331
Tm1	aCeC	0.046146	0.88676	0.970205
Tm1	pCeL	-0.10426	0.760321	0.949351
Tm1	LA	0.106618	0.741557	0.949351
Tm1	BLP	-0.5172	0.085071	0.468392
Tm1	BMP	-0.2315	0.469097	0.831582
Tm1	BLV	0.119871	0.710584	0.949351
Tm1	AHiPM(AL)	0.094694	0.794704	0.949351
Tm1	PMCo	0.075755	0.835233	0.962781
Tm1	LC	-0.18929	0.535673	0.867415
Tm1	MPB	-0.39993	0.175735	0.635714
Tm1	LPB	-0.4661	0.126691	0.564681
Tm1	DRC	-0.24106	0.450386	0.812566
Tm1	extDRC	0.207951	0.516628	0.858701
Opening of tube 2
Tm2	A24	-0.63579	0.014531	0.280986
Tm2	A25	-0.09318	0.751377	0.949351
Tm2	AcbSh	-0.34018	0.234016	0.663755
Tm2	AcbC	-0.07388	0.801817	0.949351
Tm2	DTT/SHi	-0.3638	0.201009	0.649331
Tm2	LS	-0.65542	0.01094	0.280986
Tm2	MPN	0.240103	0.408337	0.793879
Tm2	cMPOA	-0.36101	0.225561	0.651003
Tm2	aACN	-0.71873	0.005638	0.20443
Tm2	pACN	-0.05978	0.846191	0.963784
Tm2	BNSTaI	-0.48817	0.09055	0.487099
Tm2	BNSTmpm	0.150294	0.65915	0.929163
Tm2	BNSTrh	-0.21845	0.518724	0.858701
Tm2	BNSTtr	-0.29916	0.344861	0.754183
Tm2	PVN	-0.37522	0.206467	0.649331
Tm2	SON	0.061677	0.841355	0.963529
Tm2	MeA	-0.29403	0.353588	0.759079
Tm2	MePD	-0.07171	0.824737	0.962536
Tm2	MePV	-0.27647	0.41051	0.793879
Tm2	BLA	-0.5202	0.068398	0.410426
Tm2	BMA	-0.2049	0.522927	0.858701
Tm2	Aco	-0.28307	0.372633	0.775078
Tm2	aCeM	-0.49143	0.104678	0.556699
Tm2	aCeC	0.090445	0.77983	0.949351
Tm2	pCeL	-0.73973	0.00926	0.254935
Tm2	LA	0.555147	0.060977	0.401872
Tm2	BLP	-0.1293	0.68879	0.941287
Tm2	BMP	-0.24596	0.440942	0.812566
Tm2	BLV	0.644308	0.023728	0.280986
Tm2	AHiPM(AL)	0.239892	0.504407	0.858701
Tm2	PMCo	-0.13257	0.715042	0.949351
Tm2	LC	-0.33731	0.259713	0.675254
Tm2	MPB	-0.46255	0.111486	0.564681
Tm2	LPB	-0.40873	0.187098	0.635714
Tm2	DRC	-0.78795	0.002336	0.182187
Tm2	extDRC	-0.55215	0.062685	0.401872
First pup released form tube 1
Tml1	A24	-0.61275	0.019818	0.280986
Tml1	A25	-0.17704	0.544868	0.867415
Tml1	AcbSh	-0.58842	0.026861	0.280986
Tml1	AcbC	-0.43403	0.120991	0.564681
Tml1	DTT/SHi	-0.36847	0.194861	0.637726
Tml1	LS	-0.52527	0.053751	0.369001
Tml1	MPN	0.56332	0.035935	0.31731
Tml1	cMPOA	-0.09949	0.746412	0.949351
Tml1	aACN	-0.36008	0.226842	0.651003
Tml1	pACN	0.156556	0.609517	0.911355
Tml1	BNSTaI	-0.34585	0.247073	0.670137
Tml1	BNSTmpm	0.291195	0.384968	0.786747
Tml1	BNSTrh	-0.08253	0.809383	0.949351
Tml1	BNSTtr	-0.09011	0.780634	0.949351
Tml1	PVN	0.250145	0.409791	0.793879
Tml1	SON	-0.24196	0.425772	0.8093
Tml1	MeA	-0.08584	0.790825	0.949351
Tml1	MePD	-0.15776	0.62437	0.91149
Tml1	MePV	0.032802	0.923726	0.982508
Tml1	BLA	-0.63992	0.018493	0.280986
Tml1	BMA	0.204904	0.522927	0.858701
Tml1	Aco	-0.14793	0.64637	0.925287
Tml1	aCeM	-0.38922	0.211103	0.649331
Tml1	aCeC	0.046146	0.88676	0.970205
Tml1	pCeL	-0.10426	0.760321	0.949351
Tml1	LA	0.106618	0.741557	0.949351
Tml1	BLP	-0.5172	0.085071	0.468392
Tml1	BMP	-0.2315	0.469097	0.831582
Tml1	BLV	0.119871	0.710584	0.949351
Tml1	AHiPM(AL)	0.094694	0.794704	0.949351
Tml1	PMCo	0.075755	0.835233	0.962781
Tml1	LC	-0.18929	0.535673	0.867415
Tml1	MPB	-0.39993	0.175735	0.635714
Tml1	LPB	-0.4661	0.126691	0.564681
Tml1	DRC	-0.24106	0.450386	0.812566
Tml1	extDRC	0.207951	0.516628	0.858701
Second pup released from tube 1
Tml2	A24	-0.7095	0.004482	0.20443
Tml2	A25	-0.01864	0.949582	0.983253
Tml2	AcbSh	-0.43212	0.122823	0.564681
Tml2	AcbC	-0.09696	0.74158	0.949351
Tml2	DTT/SHi	-0.29851	0.299898	0.738697
Tml2	LS	-0.55781	0.038198	0.325028
Tml2	MPN	0.286277	0.321072	0.754183
Tml2	cMPOA	-0.5543	0.049324	0.369001
Tml2	aACN	-0.85537	0.000193	0.045156
Tml2	pACN	-0.34442	0.249154	0.670137
Tml2	BNSTaI	-0.55649	0.048248	0.369001
Tml2	BNSTmpm	-0.01879	0.956278	0.983253
Tml2	BNSTrh	-0.31554	0.344548	0.754183
Tml2	BNSTtr	-0.40729	0.188813	0.635714
Tml2	PVN	-0.34111	0.254042	0.675254
Tml2	SON	-0.25461	0.401194	0.793879
Tml2	MeA	0.012784	0.968546	0.983253
Tml2	MePD	0.215121	0.501934	0.858701
Tml2	MePV	-0.05155	0.880361	0.970205
Tml2	BLA	-0.71403	0.006115	0.20443
Tml2	BMA	-0.16831	0.601042	0.910315
Tml2	Aco	-0.19176	0.550475	0.867415
Tml2	aCeM	-0.31059	0.325825	0.754183
Tml2	aCeC	0.049837	0.877759	0.970205
Tml2	pCeL	-0.6603	0.027018	0.280986
Tml2	LA	0.3125	0.322693	0.754183
Tml2	BLP	0	1	1
Tml2	BMP	-0.37618	0.228129	0.651003
Tml2	BLV	0.419549	0.174554	0.635714
Tml2	AHiPM(AL)	0.164137	0.650469	0.925287
Tml2	PMCo	0.06313	0.862453	0.970205
Tml2	LC	-0.04127	0.893501	0.970205
Tml2	MPB	-0.28038	0.353481	0.759079
Tml2	LPB	-0.03585	0.911918	0.981098
Tml2	DRC	-0.54329	0.067917	0.410426
Tml2	extDRC	-0.20795	0.516628	0.858701
First pup carried into living area
X1	A24	-0.61275	0.019818	0.280986
X1	A25	-0.17704	0.544868	0.867415
X1	AcbSh	-0.58842	0.026861	0.280986
X1	AcbC	-0.43403	0.120991	0.564681
X1	DTT/SHi	-0.36847	0.194861	0.637726
X1	LS	-0.52527	0.053751	0.369001
X1	MPN	0.56332	0.035935	0.31731
X1	cMPOA	-0.09949	0.746412	0.949351
X1	aACN	-0.36008	0.226842	0.651003
X1	pACN	0.156556	0.609517	0.911355
X1	BNSTaI	-0.34585	0.247073	0.670137
X1	BNSTmpm	0.291195	0.384968	0.786747
X1	BNSTrh	-0.08253	0.809383	0.949351
X1	BNSTtr	-0.09011	0.780634	0.949351
X1	PVN	0.250145	0.409791	0.793879
X1	SON	-0.24196	0.425772	0.8093
X1	MeA	-0.08584	0.790825	0.949351
X1	MePD	-0.15776	0.62437	0.91149
X1	MePV	0.032802	0.923726	0.982508
X1	BLA	-0.63992	0.018493	0.280986
X1	BMA	0.204904	0.522927	0.858701
X1	Aco	-0.14793	0.64637	0.925287
X1	aCeM	-0.38922	0.211103	0.649331
X1	aCeC	0.046146	0.88676	0.970205
X1	pCeL	-0.10426	0.760321	0.949351
X1	LA	0.106618	0.741557	0.949351
X1	BLP	-0.5172	0.085071	0.468392
X1	BMP	-0.2315	0.469097	0.831582
X1	BLV	0.119871	0.710584	0.949351
X1	AHiPM(AL)	0.094694	0.794704	0.949351
X1	PMCo	0.075755	0.835233	0.962781
X1	LC	-0.18929	0.535673	0.867415
X1	MPB	-0.39993	0.175735	0.635714
X1	LPB	-0.4661	0.126691	0.564681
X1	DRC	-0.24106	0.450386	0.812566
X1	extDRC	0.207951	0.516628	0.858701
Second pup carried into living area
X2	A24	-0.7095	0.004482	0.20443
X2	A25	-0.01864	0.949582	0.983253
X2	AcbSh	-0.43212	0.122823	0.564681
X2	AcbC	-0.09696	0.74158	0.949351
X2	DTT/SHi	-0.29851	0.299898	0.738697
X2	LS	-0.55781	0.038198	0.325028
X2	MPN	0.286277	0.321072	0.754183
X2	cMPOA	-0.5543	0.049324	0.369001
X2	aACN	-0.85537	0.000193	0.045156
X2	pACN	-0.34442	0.249154	0.670137
X2	BNSTaI	-0.55649	0.048248	0.369001
X2	BNSTmpm	-0.01879	0.956278	0.983253
X2	BNSTrh	-0.31554	0.344548	0.754183
X2	BNSTtr	-0.40729	0.188813	0.635714
X2	PVN	-0.34111	0.254042	0.675254
X2	SON	-0.25461	0.401194	0.793879
X2	MeA	0.012784	0.968546	0.983253
X2	MePD	0.215121	0.501934	0.858701
X2	MePV	-0.05155	0.880361	0.970205
X2	BLA	-0.71403	0.006115	0.20443
X2	BMA	-0.16831	0.601042	0.910315
X2	Aco	-0.19176	0.550475	0.867415
X2	aCeM	-0.31059	0.325825	0.754183
X2	aCeC	0.049837	0.877759	0.970205
X2	pCeL	-0.6603	0.027018	0.280986
X2	LA	0.3125	0.322693	0.754183
X2	BLP	0	1	1
X2	BMP	-0.37618	0.228129	0.651003
X2	BLV	0.419549	0.174554	0.635714
X2	AHiPM(AL)	0.164137	0.650469	0.925287
X2	PMCo	0.06313	0.862453	0.970205
X2	LC	-0.04127	0.893501	0.970205
X2	MPB	-0.28038	0.353481	0.759079
X2	LPB	-0.03585	0.911918	0.981098
X2	DRC	-0.54329	0.067917	0.410426
X2	extDRC	-0.20795	0.516628	0.858701
First pup retrieved into the nest
R1	A24	-0.5759	0.031143	0.310109
R1	A25	-0.08386	0.775627	0.949351
R1	AcbSh	-0.52406	0.054404	0.369001
R1	AcbC	-0.36939	0.193659	0.637726
R1	DTT/SHi	-0.33115	0.247457	0.670137
R1	LS	-0.44625	0.109725	0.564681
R1	MPN	0.526381	0.053154	0.369001
R1	cMPOA	-0.1336	0.663471	0.932446
R1	aACN	-0.42839	0.144155	0.593607
R1	pACN	0.054083	0.860705	0.970205
R1	BNSTaI	-0.3003	0.318803	0.754183
R1	BNSTmpm	0.328769	0.323556	0.754183
R1	BNSTrh	-0.02427	0.943528	0.983253
R1	BNSTtr	-0.03965	0.902634	0.977854
R1	PVN	0.204664	0.502392	0.858701
R1	SON	-0.43806	0.13434	0.583087
R1	MeA	0.118709	0.713285	0.949351
R1	MePD	0.071707	0.824737	0.962536
R1	MePV	0.257731	0.444188	0.812566
R1	BLA	-0.65132	0.015887	0.280986
R1	BMA	0.307356	0.331145	0.754183
R1	Aco	-0.00913	0.977531	0.990226
R1	aCeM	-0.24768	0.437653	0.812566
R1	aCeC	0.046146	0.88676	0.970205
R1	pCeL	-0.0844	0.805126	0.949351
R1	LA	0.025735	0.936723	0.983253
R1	BLP	-0.431	0.16187	0.631293
R1	BMP	-0.28937	0.361629	0.769284
R1	BLV	-0.02997	0.926339	0.983054
R1	AHiPM(AL)	-0.09469	0.794704	0.949351
R1	PMCo	0.176763	0.625188	0.91149
R1	LC	-0.00142	0.996318	1
R1	MPB	-0.28607	0.343372	0.754183
R1	LPB	-0.30834	0.329518	0.754183
R1	DRC	-0.14752	0.6473	0.925287
R1	extDRC	0.351365	0.262741	0.675619
Second pup retrieved into the nest
R2	A24	-0.74636	0.002169	0.182187
R2	A25	-0.11181	0.703532	0.948855
R2	AcbSh	-0.49648	0.070943	0.420271
R2	AcbC	-0.16161	0.580979	0.897571
R2	DTT/SHi	-0.33582	0.240454	0.670137
R2	LS	-0.63683	0.01432	0.280986
R2	MPN	0.323216	0.259656	0.675254
R2	cMPOA	-0.52019	0.068404	0.410426
R2	aACN	-0.78705	0.001409	0.164844
R2	pACN	-0.24195	0.425797	0.8093
R2	BNSTaI	-0.60203	0.029472	0.299848
R2	BNSTmpm	-0.05636	0.869266	0.970205
R2	BNSTrh	-0.37379	0.257461	0.675254
R2	BNSTtr	-0.45775	0.134558	0.583087
R2	PVN	-0.29563	0.326765	0.754183
R2	SON	-0.05851	0.849405	0.964858
R2	MeA	-0.19176	0.550475	0.867415
R2	MePD	-0.01434	0.964716	0.983253
R2	MePV	-0.27647	0.41051	0.793879
R2	BLA	-0.70262	0.0074	0.216437
R2	BMA	-0.27077	0.394647	0.793879
R2	Aco	-0.33056	0.293973	0.735717
R2	aCeM	-0.45212	0.140037	0.586635
R2	aCeC	0.049837	0.877759	0.970205
R2	pCeL	-0.68015	0.02128	0.280986
R2	LA	0.393382	0.205828	0.649331
R2	BLP	-0.0862	0.789956	0.949351
R2	BMP	-0.31831	0.313297	0.754183
R2	BLV	0.569388	0.05331	0.369001
R2	AHiPM(AL)	0.353525	0.316283	0.754183
R2	PMCo	-0.03788	0.917261	0.982508
R2	LC	-0.22914	0.451426	0.812566
R2	MPB	-0.39424	0.182539	0.635714
R2	LPB	-0.19361	0.546564	0.867415
R2	DRC	-0.63684	0.025951	0.280986
R2	extDRC	-0.35137	0.262741	0.675619

## Sheet: Supplementary Table S8
Supplementary Table S8. Simulation-based post-hoc power assessment for the latency to the first pool crossing reported in Fig. 1d
Level	Group comparison	Adjusted α	Adjustment method	Power (adj)	MCSE	95% MC CI
0 mm	Virgin – Mother	0.05	Holm	0.372	0.007	[0.358, 0.385]
3 mm	Virgin – Mother	0.05	Holm	0.378	0.007	[0.365, 0.391]
20 mm	Virgin – Mother	0.05	Holm	0.083	0.004	[0.076, 0.091]
